# Supplementary material for: Pitfalls When Determining HNA-1 Genotypes and Finding Novel Alleles
Source: Int J Mol Sci. 2024 Aug 22;25(16):9127. doi: 10.3390/ijms25169127 (PMC11354314; doi:10.3390/ijms25169127)
Supplement: Supplementary file 1 [file ijms-25-09127-s001.zip]

Archive with 1 entries (1 files):
- ijms-3120767-supplementary.pdf
